# Supplementary material for: Using ELP Repeats as a Scaffold for De Novo Construction of Gadolinium-Binding Domains within Multifunctional Recombinant Proteins for Targeted Delivery of Gadolinium to Tumour Cells
Source: Int J Mol Sci. 2022 Mar 18;23(6):3297. doi: 10.3390/ijms23063297 (PMC8949254; doi:10.3390/ijms23063297)
Supplement: Supplementary file 1 [file ijms-23-03297-s001.zip]

Archive with 1 entries (1 files):
- ijms-1616767-supplementary.pdf
